# Supplementary material for: Work-Related Psychosocial Factors and Global Cognitive Function: Are Telomere Length and Low-Grade Inflammation Potential Mediators of This Association?
Source: Int J Environ Res Public Health. 2023 Mar 10;20(6):4929. doi: 10.3390/ijerph20064929 (PMC10049148; doi:10.3390/ijerph20064929)
Supplement: Supplementary file 1 [file ijerph-20-04929-s001.zip]

Archive with 1 entries (1 files):
- ijerph-2199175-supplementary.pdf
